# Supplementary material for: What Do Neighbors Tell About You: The Local Context of Cis-Regulatory Modules Complicates Prediction of Regulatory Variants
Source: Front Genet. 2019 Oct 31;10:1078. doi: 10.3389/fgene.2019.01078 (PMC6834773; doi:10.3389/fgene.2019.01078)
Supplement: Supplementary file 3 [file Table_1.xlsx]

## Sheet: Supp.Information - Table 1
Reporter	Real locations					Fake locations
	Chromosome	hg19_start	hg19_end	hg38_start	hg38_end	Chromosome	hg19_start	hg19_end
SORT1	chr1	109817273	109817873	109274651	109275251	chr3	109817273	109817873
PKLR	chr1	155271185	155271655	155301394	155301864	chr3	155271185	155271655
IRF6	chr1	209989134	209989735	209815789	209816390	chr3	11966704	11967305
MSMB	chr10	51548987	51549578	46046243	46046834	chr3	51548987	51549578
HBB	chr11	5248251	5248438	5227021	5227208	chr3	5248251	5248438
HBG1	chr11	5271034	5271308	5249804	5250078	chr3	5271034	5271308
LDLR	chr19	11199906	11200224	11089230	11089548	chr3	11199906	11200224
HNF4A	chr20	42984159	42984444	44355519	44355804	chr3	42984159	42984444
GP1BB	chr22	19710788	19711173	19723265	19723650	chr3	19710788	19711173
TERT	chr5	1295103	1295362	1294988	1295247	chr3	1295103	1295362
IRF4	chr6	396142	396593	396142	396593	chr3	396142	396593
ZFAND3	chr6	37775274	37775853	37807498	37808077	chr3	37775274	37775853
MYCrs6983267	chr8	128413073	128413673	127400828	127401428	chr3	128413073	128413673
F9	chrX	138612621	138612924	139530462	139530765	chr3	138612621	138612924
ECR11	chr2	169939081	169939701	169082571	169083191
ALDOB	chr9	104195569	104195828	101433287	101433546
*bed-style coordinates: 0-based, half-open.
Supplementary Table 1. Genomic coordinates of the reporters in hg19 and hg38 genome assemblies.
