# Supplementary material for: What Do Neighbors Tell About You: The Local Context of Cis-Regulatory Modules Complicates Prediction of Regulatory Variants
Source: Front Genet. 2019 Oct 31;10:1078. doi: 10.3389/fgene.2019.01078 (PMC6834773; doi:10.3389/fgene.2019.01078)
Supplement: Supplementary file 4 [file Table_2.xlsx]

## Sheet: Supp.Information - Table 2
Model	MAEc	MSEc	PCCc	SCCc	MEc	PCCd	SCCd	AUCROC	AUPRC	Comment
baseline_all_features	0.134734	0.0468015	0.527457	0.437508	-0.0250302	0.314065	0.322509	0.800929	0.550043
baseline_deepsea_genomic	0.131174	0.0455522	0.544823	0.451016	-0.0232583	0.31765	0.325813	0.808936	0.565759
baseline_deepsea_motifs	0.137601	0.0491809	0.488478	0.399913	-0.0212846	-0.00821809	-0.00799646	0.77765	0.521998
baseline_deepsea_only	0.129105	0.0457758	0.53694	0.454189	-0.0171896	0.344818	0.35294	0.807574	0.569835	RF(DeepSEA)
baseline_genomic_motifs	0.138093	0.0485356	0.496027	0.402053	-0.0209486	0.150854	0.16203	0.778627	0.516305	RF(Genomic,Motifs)
Group_1_1	0.273799	0.102703	0.323878	0.249527	-0.194877	0.062794	0.0702718	0.610375	0.306636	CAGI submission
Group_1_2	0.269747	0.0989967	0.314003	0.244562	-0.18699	0.0505586	0.0535005	0.600118	0.299884	CAGI submission
Group_2_1	0.13112	0.0902974	0.476021	0.254297	-0.00474189	0.15156	0.162396	0.677265	0.424555	CAGI submission
Group_2_3	0.146886	0.106264	0.443594	0.27256	-0.0221346	0.12132	0.132493	0.683078	0.406168	CAGI submission
Group_2_4	0.321993	0.114324	0.472641	0.431772	-0.229121	0.219041	0.179706	0.785192	0.522899	CAGI submission
Group_2_5-late	0.142585	0.101932	0.38372	0.202701	0.00571406	0.138766	0.151506	0.632733	0.362061	CAGI submission
Group_3_1	0.142017	0.0510968	0.464095	0.404311	-0.0254012	0.291914	0.29671	0.775967	0.508984	CAGI submission
Group_3_2	0.149754	0.0566978	0.369544	0.304321	-0.0195371	0.163905	0.167209	0.710651	0.424365	CAGI submission
Group_3_3	0.139056	0.0585054	0.306196	0.216709	0.0119812	0.118131	0.121209	0.659887	0.393954	CAGI submission
Group_3_4-late	0.142017	0.0510968	0.464095	0.404311	-0.0254012	0.303107	0.308193	0.775967	0.508984	CAGI submission
Group_3_5-late	0.149754	0.0566978	0.369544	0.304321	-0.0195371	0.16305	0.166845	0.710651	0.424365	CAGI submission
Group_3_6-late	0.139056	0.0585054	0.306196	0.216709	0.0119812	0.110607	0.113758	0.659887	0.393954	CAGI submission
Group_5_1	0.135063	0.0511701	0.451027	0.366852	-0.00985557	0.196677	0.202023	0.753074	0.494281	CAGI submission
Group_5_2	0.130321	0.0484211	0.49392	0.386924	-0.00877548	0.18012	0.185724	0.767643	0.525015	CAGI submission
Group_5_3	0.131022	0.0490536	0.482213	0.383416	-0.00671945	0.173951	0.180772	0.76798	0.518252	CAGI submission
Group_5_4	0.14554	0.0609515	0.385368	0.309064	-0.0179474	0.173951	0.180772	0.7224	0.43756	CAGI submission
Group_5_5	0.143887	0.0604761	0.38884	0.310959	-0.0164862	0.200981	0.206456	0.723084	0.44831	CAGI submission
Group_5_6	0.144241	0.0617514	0.393609	0.31838	-0.0192686	0.200981	0.206456	0.725235	0.451414	CAGI submission
Group_5_7	0.131665	0.0497882	0.472448	0.385885	-0.0082491	0.200981	0.206456	0.768398	0.514079	CAGI submission
Group_6_1	0.166949	0.0647044	0.235392	0.215111	-0.032875	0.0849339	0.0903875	0.65044	0.316422	CAGI submission
Group_7_1	0.127686	0.0687772	0.478375	0.39754	-0.0147415	0.328168	0.333611	0.77177	0.502001	CAGI submission
Group_7_2	0.127686	0.0687772	0.478375	0.39754	-0.0147415	0.328168	0.333611	0.77177	0.502001	CAGI submission
Group_7_3-late	0.127365	0.0683807	0.481218	0.398052	-0.0147522	0.334819	0.3413	0.773248	0.503933	CAGI submission
Group_7_4-late	0.127686	0.0687772	0.478375	0.398842	-0.0147415	0.177628	0.179549	0.771806	0.499867	CAGI submission
Supplementary Table 2. Performance of the submissions for the CAGI "Regulation Saturation" challenge and new models using different feature sets.
